# Supplementary material for: Bariatric Surgery Outcomes in Patients with Kidney Transplantation
Source: J Clin Med. 2022 Oct 13;11(20):6030. doi: 10.3390/jcm11206030 (PMC9604744; doi:10.3390/jcm11206030)
Supplement: Supplementary file 1 [file jcm-11-06030-s001.zip]

Archive with 1 entries (1 files):
- jcm-1880648-supplementary.pdf
